# Supplementary material for: Long-term impact of the COVID-19 pandemic on the quality of life of people with dementia and their family carers
Source: Age Ageing. 2024 Jan 25;53(1):afad233. doi: 10.1093/ageing/afad233 (PMC10811518; doi:10.1093/ageing/afad233)
Supplement: supplementary_materials_afad233 [file supplementary_materials_afad233.zip]

Archive with 6 entries (5 files):
- supplementary_materials_afad233/aa-23-1166-File002.docx
- supplementary_materials_afad233/aa-23-1166-File003.docx
- supplementary_materials_afad233/aa-23-1166-File004.docx
- supplementary_materials_afad233/aa-23-1166-File005.docx
- supplementary_materials_afad233/aa-23-1166-File006.docx
- supplementary_materials_afad233/
